# Supplementary material for: The Effects of Aging on Rod Bipolar Cell Ribbon Synapses
Source: Cells. 2023 Sep 29;12(19):2385. doi: 10.3390/cells12192385 (PMC10572008; doi:10.3390/cells12192385)
Supplement: Supplementary file 1 [file cells-12-02385-s001.zip]

Archive with 1 entries (1 files):
- cells-2593811-supplementary.pdf
